# Supplementary material for: ﻿Achnanthidiumgladius sp. nov. (Bacillariophyceae) – a new monoraphid diatom species from Indonesia
Source: PhytoKeys. 2021 Dec 17;187:129–40. doi: 10.3897/phytokeys.187.73913 (PMC8709835; doi:10.3897/phytokeys.187.73913)
Supplement: XML Treatment for Achnanthidium gladius [file phytokeys.187.73913-treatment1.xml]

<!DOCTYPE tp:taxon-treatment
  PUBLIC "-//TaxonX//DTD Taxonomic Treatment Publishing DTD v0 20100105//EN" "tax-treatment-NSO.dtd">
<tp:taxon-treatment xmlns:tp="http://www.plazi.org/taxpub"><tp:treatment-meta><kwd-group><label>Taxon classification</label><kwd>
              <named-content content-type="kingdom">Plantae</named-content>
            </kwd><kwd>
              <named-content content-type="order">Cocconeidales</named-content>
            </kwd><kwd>
              <named-content content-type="family">Achnanthidiaceae</named-content>
            </kwd></kwd-group><mixed-citation publication-type="journal"><person-group><name><surname>Tseplik</surname><given-names>Natalia D.</given-names></name><name><surname>Maltsev</surname><given-names>Yevhen I.</given-names></name><name><surname>Glushchenko</surname><given-names>Anton M.</given-names></name><name><surname>Kuznetsova</surname><given-names>Irina V.</given-names></name><name><surname>Genkal</surname><given-names>Sergei I.</given-names></name><name><surname>Gusev</surname><given-names>Evgeniy S.</given-names></name><name><surname>Kulikovskiy</surname><given-names>Maxim S.</given-names></name></person-group><article-title>﻿<italic><tp:taxon-name><tp:taxon-name-part taxon-name-part-type="genus" reg="Achnanthidium">Achnanthidium</tp:taxon-name-part><tp:taxon-name-part taxon-name-part-type="species" reg="gladius">gladius</tp:taxon-name-part></tp:taxon-name></italic> sp. nov. (<tp:taxon-name><tp:taxon-name-part taxon-name-part-type="class">Bacillariophyceae</tp:taxon-name-part></tp:taxon-name>) – a new monoraphid diatom species from Indonesia</article-title><source>PhytoKeys</source><day>17</day><month>12</month><year>2021</year><volume>187</volume><fpage>129</fpage><lpage>140</lpage><pub-id pub-id-type="doi">10.3897/phytokeys.187.73913</pub-id></mixed-citation></tp:treatment-meta><tp:nomenclature><label>﻿</label><tp:taxon-name>
            <object-id xmlns:xlink="http://www.w3.org/1999/xlink" content-type="arpha" xlink:type="simple">9FCA09E0-E304-555E-8739-D0D09BD664CC</object-id>
            <tp:taxon-name-part taxon-name-part-type="genus" reg="Achnanthidium">Achnanthidium</tp:taxon-name-part>
            <tp:taxon-name-part taxon-name-part-type="species" reg="gladius">gladius</tp:taxon-name-part>
          </tp:taxon-name><tp:taxon-authority>Tseplik, Kulikovskiy, Glushchenko &amp; Genkal</tp:taxon-authority><tp:taxon-status xmlns:xlink="http://www.w3.org/1999/xlink" xlink:type="simple">sp. nov.</tp:taxon-status><xref ref-type="fig" rid="F2">Figures 2</xref><xref ref-type="fig" rid="F3">, 3</xref></tp:nomenclature><tp:treatment-sec sec-type="Holotype" id="SECID0ECBAE"><title>Holotype.</title><p>Slide no 04123 in collection of MHA, Main Botanical Garden Russian Academy of Science, Moscow, Russia, represented here by Fig. <xref ref-type="fig" rid="F2">2G</xref>.</p><fig id="F2" position="float" orientation="portrait"><object-id xmlns:xlink="http://www.w3.org/1999/xlink" content-type="doi" xlink:type="simple">10.3897/phytokeys.187.73913.figure2</object-id><object-id xmlns:xlink="http://www.w3.org/1999/xlink" content-type="arpha" xlink:type="simple">8977CFA7-F823-5897-A26F-C9FA07A1415E</object-id><label>Figure 2.</label><caption><p><bold>A–X</bold><italic><tp:taxon-name><tp:taxon-name-part taxon-name-part-type="genus" reg="Achnanthidium">Achnanthidium</tp:taxon-name-part><tp:taxon-name-part taxon-name-part-type="species" reg="gladius">gladius</tp:taxon-name-part></tp:taxon-name></italic> Tseplik, Kulikovskiy, Glushchenko &amp; Genkal, sp. nov. <abbrev xmlns:xlink="http://www.w3.org/1999/xlink" xlink:title="light microscopy" id="ABBRID0EBCAE" xlink:type="simple">LM</abbrev>, DIC, size diminution series. Slide no 04123. <bold>A–L</bold> raphe valves <bold>M–X</bold> rapheless valves. Holotype (<bold>G</bold>). Scale bar: 10 μm.</p></caption><graphic xmlns:xlink="http://www.w3.org/1999/xlink" xlink:href="phytokeys-187-129-g002.jpg" position="float" orientation="portrait" xlink:type="simple" id="oo_624689.jpg"><uri content-type="original_file" xlink:type="simple">https://binary.pensoft.net/fig/624689</uri></graphic></fig></tp:treatment-sec><tp:treatment-sec sec-type="Reference strain" id="SECID0EQCAE"><title>Reference strain.</title><p>Strain Ind391, isolated in sample no. I241.</p><fig id="F3" position="float" orientation="portrait"><object-id xmlns:xlink="http://www.w3.org/1999/xlink" content-type="doi" xlink:type="simple">10.3897/phytokeys.187.73913.figure3</object-id><object-id xmlns:xlink="http://www.w3.org/1999/xlink" content-type="arpha" xlink:type="simple">B331427B-6649-58D0-B37A-B61F10F78A96</object-id><label>Figure 3.</label><caption><p><bold>A–H</bold><italic><tp:taxon-name><tp:taxon-name-part taxon-name-part-type="genus" reg="Achnanthidium">Achnanthidium</tp:taxon-name-part><tp:taxon-name-part taxon-name-part-type="species" reg="gladius">gladius</tp:taxon-name-part></tp:taxon-name></italic> Tseplik, Kulikovskiy, Glushchenko &amp; Genkal, sp. nov. <abbrev xmlns:xlink="http://www.w3.org/1999/xlink" xlink:title="scanning electron microscopy" id="ABBRID0EKDAE" xlink:type="simple">SEM</abbrev>. Sample no 04123. <bold>A–F</bold> raphe valves <bold>G, H</bold> rapheless valves <bold>A–C, G, H</bold> external views <bold>D–F, H</bold> internal views. Scale bars: 2 μm (<bold>A, D, G, H</bold>), 1 μm (<bold>C, F</bold>), 0.5 μm (<bold>B, E</bold>).</p></caption><graphic xmlns:xlink="http://www.w3.org/1999/xlink" xlink:href="phytokeys-187-129-g003.jpg" position="float" orientation="portrait" xlink:type="simple" id="oo_624690.jpg"><uri content-type="original_file" xlink:type="simple">https://binary.pensoft.net/fig/624690</uri></graphic></fig></tp:treatment-sec><tp:treatment-sec sec-type="type locality" id="SECID0EBEAE"><title>Type locality.</title><p>Indonesia, Lake Matano, <named-content xmlns:xlink="http://www.w3.org/1999/xlink" content-type="dwc:verbatimCoordinates" xlink:type="simple"><named-content content-type="geo-json" specific-use="{&#34;type&#34;:&#34;Point&#34;,&#34;coordinates&#34;:[121.437983,-2.533083]}" id="NCID0EKEAE" xlink:type="simple">02°31.985'S, 121°26.279'E</named-content></named-content>.</p></tp:treatment-sec><tp:treatment-sec sec-type="description" id="SECID0EPEAE"><title>Description.</title><p><bold><italic><abbrev xmlns:xlink="http://www.w3.org/1999/xlink" xlink:title="light microscopy" id="ABBRID0EYEAE" xlink:type="simple">LM</abbrev></italic></bold> (Fig. <xref ref-type="fig" rid="F2">2</xref>). Valves relatively big, linear to linear-lanceolate, with gradually narrowing, rounded apices. Length 27.7–30.4 µm, breadth 3.3–4.0 µm. Raphe straight, filiform. Striae on the raphe valve radiate, uniseriate, 27–28 in 10 µm, consist of round and narrow elongated areolae. On the rapheless valve the central and axial areas are absent. Striae are almost parallel, 26–27 in 10 µm, becoming noticeably more radiate near the valve apices. Areolae not resolved in <abbrev xmlns:xlink="http://www.w3.org/1999/xlink" xlink:title="light microscopy" id="ABBRID0EBFAE" xlink:type="simple">LM</abbrev>.</p><p><bold><italic><abbrev xmlns:xlink="http://www.w3.org/1999/xlink" xlink:title="scanning electron microscopy" id="ABBRID0EKFAE" xlink:type="simple">SEM</abbrev></italic></bold> (Fig. <xref ref-type="fig" rid="F3">3</xref>). External proximal raphe ends simple, distal raphe ends straight. Internal proximal raphe ends slightly bent in opposite directions, distal raphe ends terminate is weakly developed helictoglossae. Raphe positioned in a narrow axial area that slightly widens near the centre of the valve. A distinct central area is absent, but 2 or 3 striae in the center of the valve are spaced wider than the majority of the striae. Areolae are mostly elongated.</p></tp:treatment-sec><tp:treatment-sec sec-type="etymology" id="SECID0ETFAE"><title>Etymology.</title><p>The specific epithet “<italic>gladius</italic>” refers to the similarity in valve morphology contour with a sword.</p></tp:treatment-sec><tp:treatment-sec sec-type="distribution" id="SECID0E2FAE"><title>Distribution.</title><p>As yet known only from the type locality.</p></tp:treatment-sec><tp:treatment-sec sec-type="Sequence data" id="SECID0EAGAE"><title>Sequence data.</title><p>Partial 18S rDNA gene sequence comprising V4 domain sequence (GenBank accession number <ext-link xmlns:xlink="http://www.w3.org/1999/xlink" ext-link-type="gen" xlink:href="MW025231" xlink:type="simple">MW025231</ext-link>).</p></tp:treatment-sec></tp:taxon-treatment>
